# Supplementary material for: The RNA m5C methyltransferase NSUN1 modulates human malaria gene expression during intraerythrocytic development
Source: Front Cell Infect Microbiol. 2024 Oct 7;14:1474229. doi: 10.3389/fcimb.2024.1474229 (PMC11491294; doi:10.3389/fcimb.2024.1474229)
Supplement: Supplementary file 4 [file Table2.xlsx]

## Sheet: Sheet1
Table S2. Target genes of PfNSUN1 protein enriched.
Gene ID	Gene Name	Product Description
PF3D7_0104900	N/A	RNase MRP
PF3D7_0112700	N/A	28S ribosomal RNA
PF3D7_0113800	N/A	DBL containing protein, unknown function
PF3D7_0113900	CBP1	CX3CL1-binding protein 1
PF3D7_0201900	EMP3	erythrocyte membrane protein 3
PF3D7_0209700	N/A	RING zinc finger protein, putative
PF3D7_0212400	NUP390	nucleoporin NUP390, putative
PF3D7_0212500	NUP434	nucleoporin NUP434, putative
PF3D7_0214800	N/A	conserved Plasmodium membrane protein, unknown function
PF3D7_0218800	N/A	ribonuclease P
PF3D7_0302300	N/A	erythrocyte membrane protein 1 (PfEMP1), pseudogene
PF3D7_0304200	EHD	EH domain-containing protein
PF3D7_0305500	N/A	protein dopey homolog, putative
PF3D7_0308900	SF3B1	splicing factor 3B subunit 1, putative
PF3D7_0310200	N/A	phd finger protein, putative
PF3D7_0317300	NUP335	nucleoporin NUP335, putative
PF3D7_0317500	EG5	kinesin-5
PF3D7_0317700	N/A	CPSF (cleavage and polyadenylation specific factor), subunit A, putative
PF3D7_0318200	RPB1	DNA-directed RNA polymerase II subunit RPB1
PF3D7_0319700	ABCI3	ABC transporter I family member 1, putative
PF3D7_0320900	H2A.Z	histone H2A.Z
PF3D7_0404500	P52	6-cysteine protein P52
PF3D7_0404600	N/A	conserved Plasmodium membrane protein, unknown function
PF3D7_0405400	PRPF8	pre-mRNA-processing-splicing factor 8, putative
PF3D7_0411000	ApiAP2	AP2 domain transcription factor AP2-Z, putative
PF3D7_0412400	VAR	erythrocyte membrane protein 1, PfEMP1
PF3D7_0412700	VAR	erythrocyte membrane protein 1, PfEMP1
PF3D7_0417400	N/A	conserved Plasmodium protein, unknown function
PF3D7_0420300	ApiAP2	AP2 domain transcription factor, putative
PF3D7_0422200	N/A	erythrocyte membrane-associated antigen
PF3D7_0422500	BRR2	pre-mRNA-splicing helicase BRR2, putative
PF3D7_0422700	EIF4A3	eukaryotic initiation factor 4A-III, putative
PF3D7_0424800	N/A	Plasmodium exported protein (PHISTb), unknown function
PF3D7_0424900	N/A	Plasmodium exported protein (PHISTa), unknown function
PF3D7_0505100	TRS85	trafficking protein particle complex subunit 8, putative
PF3D7_0509400	RNAPI	RNA polymerase I
PF3D7_0509900	N/A	NSE4 domain-containing protein, putative
PF3D7_0511500	N/A	RNA pseudouridylate synthase, putative
PF3D7_0517200	N/A	WD repeat-containing protein, putative
PF3D7_0519500	CCR4-1	CCR4 domain-containing protein 1, putative
PF3D7_0526600	N/A	conserved Plasmodium protein, unknown function
PF3D7_0531600	N/A	18S ribosomal RNA
PF3D7_0532000	N/A	28S ribosomal RNA
PF3D7_0532400	LyMP	lysine-rich membrane-associated PHISTb protein
PF3D7_0606600	N/A	WD repeat-containing protein, putative
PF3D7_0609000	NUP637	nucleoporin NUP637, putative
PF3D7_0617000	TOM40	mitochondrial import receptor subunit TOM40, putative
PF3D7_0623700	SUV3	ATP-dependent RNA helicase SUV3, putative
PF3D7_0625600	PAP	poly(A) polymerase PAP, putative
PF3D7_0628200	PK4	eukaryotic translation initiation factor 2-alpha kinase
PF3D7_0629700	SET1	SET domain protein, putative
PF3D7_0702500	N/A	Plasmodium exported protein, unknown function
PF3D7_0703900	N/A	conserved Plasmodium membrane protein, unknown function
PF3D7_0704600	UT	HECT-type E3 ubiquitin ligase UT
PF3D7_0705500	N/A	inositol-phosphate phosphatase, putative
PF3D7_0708400	HSP90	heat shock protein 90
PF3D7_0711700	VAR	erythrocyte membrane protein 1, PfEMP1
PF3D7_0712300	VAR	erythrocyte membrane protein 1, PfEMP1
PF3D7_0713900	N/A	conserved Plasmodium protein, unknown function
PF3D7_0719900	N/A	conserved Plasmodium membrane protein, unknown function
PF3D7_0725600	N/A	18S ribosomal RNA
PF3D7_0726000	N/A	28S ribosomal RNA
PF3D7_0727800	N/A	cation transporting ATPase, putative
PF3D7_0727900	N/A	conserved Plasmodium protein, unknown function
PF3D7_0730900	PTP4	EMP1-trafficking protein
PF3D7_0731300	PfG174	Plasmodium exported protein (PHISTb), unknown function
PF3D7_0801900	LSD2	lysine-specific histone demethylase, putative
PF3D7_0802000	GDH3	glutamate dehydrogenase, putative
PF3D7_0804500	N/A	conserved Plasmodium membrane protein, unknown function
PF3D7_0809100	VAR	erythrocyte membrane protein 1, PfEMP1
PF3D7_0809900	JmjC1	JmjC domain-containing protein 1, putative
PF3D7_0826100	HEUL	HECT-like E3 ubiquitin ligase, putative
PF3D7_0833500	VAR	erythrocyte membrane protein 1, PfEMP1
PF3D7_0902600	FIKK9.7	serine/threonine protein kinase, FIKK family
PF3D7_0905100	NUP221	nucleoporin NUP221, putative
PF3D7_0905900	SEC27	coatomer subunit beta, putative
PF3D7_0906600	N/A	zinc finger protein, putative
PF3D7_0924000	N/A	patatin-like phospholipase, putative
PF3D7_0925700	HDAC1	histone deacetylase 1
PF3D7_0937800	VAR	erythrocyte membrane protein 1, PfEMP1
PF3D7_1001400	XL1	exported lipase 1
PF3D7_1008100	PHD1	PHD finger protein PHD1
PF3D7_1035800	M712	probable protein, unknown function
PF3D7_1100100	VAR	erythrocyte membrane protein 1, PfEMP1
PF3D7_1104200	SNF2L	chromatin remodeling protein
PF3D7_1107800	ApiAP2	AP2 domain transcription factor, putative
PF3D7_1115200	SET7	histone-lysine N-methyltransferase SET7
PF3D7_1123500	GP2	golgi protein 2
PF3D7_1126300	N/A	DnaJ protein, putative
PF3D7_1128000	N/A	conserved Plasmodium protein, unknown function
PF3D7_1129900	MFR5	major facilitator superfamily-related transporter, putative
PF3D7_1135400	N/A	HotDog domain-containing protein, putative
PF3D7_1137000	N/A	U2 spliceosomal RNA
PF3D7_1139300	AP2-G5	AP2 domain transcription factor AP2-G5
PF3D7_1143800	CAP93	oocyst capsule protein Cap93, putative
PF3D7_1145100	SEC21	coatomer subunit gamma, putative
PF3D7_1145400	DYN1	dynamin-like protein
PF3D7_1205400	N/A	kelch domain-containing protein, putative
PF3D7_1213100	N/A	U1 spliceosomal RNA
PF3D7_1227200	K1	potassium channel K1
PF3D7_1229300	PIC1	PhIL1-interacting candidate PIC1
PF3D7_1231800	N/A	asparagine-rich protein, putative
PF3D7_1240400	VAR	erythrocyte membrane protein 1, PfEMP1
PF3D7_1240600	VAR	erythrocyte membrane protein 1, PfEMP1
PF3D7_1244300	N/A	ACEA small nucleolar RNA U3
PF3D7_1253000	GECO	gametocyte erythrocyte cytosolic protein
PF3D7_1255100	RIF	rifin
PF3D7_1255200	VAR	erythrocyte membrane protein 1, PfEMP1
PF3D7_1305200	ApiAP2	AP2 domain transcription factor, putative
PF3D7_1305300	GCN1	translational activator GCN1, putative
PF3D7_1308400	N/A	conserved Plasmodium protein, unknown function
PF3D7_1308900	DCP2	mRNA-decapping enzyme 2, putative
PF3D7_1309700	VPS18	vacuolar protein sorting-associated protein 18, putative
PF3D7_1309800	N/A	homeobox domain-containing protein, putative
PF3D7_1316600	CCT	choline-phosphate cytidylyltransferase
PF3D7_1323500	PMV	plasmepsin V
PF3D7_1329500	N/A	conserved protein, unknown function
PF3D7_1331700	N/A	glutamine--tRNA ligase, putative
PF3D7_1340900	PiT	sodium-dependent phosphate transporter
PF3D7_1341100	N/A	U6 spliceosomal RNA
PF3D7_1342100	IRP	aconitate hydratase
PF3D7_1342900	AP2-HS	AP2 domain transcription factor AP2-HS
PF3D7_1346400	N/A	VPS13 domain-containing protein, putative
PF3D7_1349500	N/A	conserved Plasmodium protein, unknown function
PF3D7_1359900	QRP1	quinoxaline resistance protein QRP1
PF3D7_1364400	N/A	conserved Plasmodium protein, unknown function
PF3D7_1402800	N/A	conserved Plasmodium protein, unknown function
PF3D7_1408700	N/A	conserved protein, unknown function
PF3D7_1410300	N/A	WD repeat-containing protein, putative
PF3D7_1417600	N/A	ookinete surface and oocyst capsule protein OSCP, putative
PF3D7_1418800	N/A	signal recognition particle RNA
PF3D7_1424300	N/A	small nucleolar RNA snoR26
PF3D7_1430300	N/A	acid phosphatase, putative
PF3D7_1430400	ATG5	autophagy protein 5, putative
PF3D7_1430500	N/A	conserved Plasmodium protein, unknown function
PF3D7_1433100	N/A	HID1 domain-containing protein, putative
PF3D7_1433400	PHD2	PHD finger protein PHD2, putative
PF3D7_1434500	N/A	dynein-related AAA-type ATPase, putative
PF3D7_1439100	N/A	DEAD/DEAH box helicase, putative
PF3D7_1445100	N/A	histidine--tRNA ligase, putative
PF3D7_1446000	N/A	U5 spliceosomal RNA
PF3D7_1446300	N/A	conserved Plasmodium membrane protein, unknown function
PF3D7_1446500	NUP313	nucleoporin NUP313, putative
PF3D7_1446600	CEN2	centrin-2
PF3D7_1450100	SRP54	signal recognition particle subunit SRP54
PF3D7_1457100	N/A	conserved Plasmodium protein, unknown function
PF3D7_1462400	N/A	conserved Plasmodium protein, unknown function
PF3D7_1463000	MED20	mediator of RNA polymerase II transcription subunit 20, putative
PF3D7_1466400	ApiAP2	AP2 domain transcription factor AP2-EXP
PF3D7_1468100	MORC	MORC family protein
PF3D7_1471100	EXP2	exported protein 2
PF3D7_1476200	N/A	Plasmodium exported protein (PHISTb), unknown function
PF3D7_1477600	SURF14.1	surface-associated interspersed protein 14.1 (SURFIN 14.1)
PF3D7_API03000	ORF78	probable protein, unknown function
